# Supplementary material for: Nutritional and Supplemental Interventions for Prevention and Treatment of Oral Mucositis in Pediatric Oncology
Source: Nutrients. 2025 Nov 11;17(22):3521. doi: 10.3390/nu17223521 (PMC12655015; doi:10.3390/nu17223521)
Supplement: Supplementary file 1 [file nutrients-17-03521-s001.zip]

Archive with 2 entries (2 files):
- nutrients-3923468-supplementary File S1.pdf
- nutrients-3923468-supplementary.pdf
